# Supplementary material for: Low levels of fine particulate matter increase vascular damage and reduce pulmonary function in young healthy adults
Source: Part Fibre Toxicol. 2020 Nov 16;17:58. doi: 10.1186/s12989-020-00389-5 (PMC7670817; doi:10.1186/s12989-020-00389-5)
Supplement: Supplementary file 2 — Additional file 2: Table S2. Mean percent point change and differences in inflammatory, HRV and cardiac repolarization, lung function, blood chemistry, and lipids measures (95%CI): 1 h after exposure (Post) and approximately 20 h after exposure (Follow-up). Mean change is expressed per 37.8 μg/m3 of PM2.5, which corresponds to average concentrated PM2.5 exposure across subjects. Table S3. Mean values for inflammatory, HRV and cardiac repolarization, lung function, blood chemistry, and lipids measures for air and PM2.5 exposures: Pre-exposure, 1 h after exposure (Post) and approximately 20 h after exposure (Follow-up). [file 12989_2020_389_MOESM2_ESM.xlsx]

## Sheet: Table S2
			% Point Difference		Difference
Model stratification	Endpoint description	Timepoint	Mean effect (95% CI)	p-value	Mean effect (95% CI)	p-value
None	Basophils (%)	Post	-3.627 (-51.227, 43.973)	0.883692	0.025 (-0.222, 0.272)	0.845148
None	Basophils (%)	Follow-up	-0.413 (-38.137, 40.404)	0.983282	0.15 (-0.151, 0.45)	0.335516
None	CRP (ng/mL)	Post	9.077 (0.98, 17.174)	0.0344276	142.128 (21.256, 261.355)	0.0278833
None	CRP (ng/mL)	Follow-up	22.813 (-2.973, 48.697)	0.0918191	472.397 (68.714, 868.896)	0.0283159
None	Cholesterol (mg/dL)	Post	1.388 (-2.974, 5.922)	0.540778	2.803 (-5.563, 11.24)	0.517263
None	Cholesterol (mg/dL)	Follow-up	0.617 (-3.789, 4.424)	0.744331	1.497 (-5.48, 8.758)	0.676802
None	D-Dimer (ng/mL)	Post	10.678 (-12.088, 33.016)	0.35405	-3.53 (-59.577, 52.856)	0.901183
None	D-Dimer (ng/mL)	Follow-up	-4.41 (-21.456, 12.635)	0.615523	-36.59 (-151.513, 78.333)	0.536923
None	Eosinophils (%)	Post	1.162 (-15.789, 18.278)	0.89265	0.313 (-0.075, 0.702)	0.12234
None	Eosinophils (%)	Follow-up	2.104 (-16.881, 21.724)	0.829557	0.081 (-0.281, 0.452)	0.662018
None	Mid-expiratory flow rate (FEF25–75%)	Post	-1.559 (-4.318, 1.13)	0.26437	-0.058 (-0.164, 0.045)	0.27513
None	Mid-expiratory flow rate (FEF25–75%)	Follow-up	0.562 (-2.406, 3.497)	0.706698	0.041 (-0.088, 0.168)	0.530762
None	Forced expiratory volume in 1s (FEV1)	Post	-0.848 (-1.688, -0.029)	0.0537535	-0.035 (-0.068, -0.003)	0.0431863
None	Forced expiratory volume in 1s (FEV1)	Follow-up	0.563 (-0.777, 1.838)	0.39599	0.025 (-0.029, 0.076)	0.352272
None	FEV1/FVC	Post	-1.204 (-2.329, -0.066)	0.0483706	-0.965 (-1.922, -0.024)	0.0550593
None	FEV1/FVC	Follow-up	0.029 (-1.079, 1.213)	0.961485	0.03 (-0.952, 1.012)	0.952315
None	Forced vital capacity (FVC)	Post	0.173 (-0.799, 1.13)	0.723713	0.004 (-0.039, 0.046)	0.864048
None	Forced vital capacity (FVC)	Follow-up	0.923 (-0.561, 2.372)	0.222893	0.042 (-0.031, 0.115)	0.269489
None	HDL (mg/dL)	Post	-0.36 (-5.334, 4.615)	0.88822	-0.237 (-3.019, 2.546)	0.868588
None	HDL (mg/dL)	Follow-up	-1.371 (-6.349, 3.608)	0.59314	-0.516 (-3.322, 2.29)	0.720898
None	HF/LF	Post	12.675 (-17.385, 42.735)	0.414387	-0.012 (-0.337, 0.326)	0.942261
None	HF/LF	Follow-up	16.971 (-31.275, 65.218)	0.495345	0.114 (-0.273, 0.501)	0.567977
None	High frequency (HF, 0.15–0.4Hz), normalized to account for changes in heart rate	Post	8.635 (-6.393, 23.662)	0.267836	1.431 (-4.086, 6.949)	0.614571
None	High frequency (HF, 0.15–0.4Hz), normalized to account for changes in heart rate	Follow-up	12.955 (-12.783, 38.692)	0.330804	3.509 (-5.568, 12.586)	0.454005
None	Hematocrit (%)	Post	-0.292 (-1.822, 1.236)	0.705721	-0.066 (-0.711, 0.577)	0.839278
None	Hematocrit (%)	Follow-up	-1.447 (-2.89, -0.007)	0.0583583	-0.571 (-1.171, 0.025)	0.0705119
None	Hemoglobin (g/dL)	Post	-0.42 (-2.166, 1.301)	0.632685	-0.03 (-0.283, 0.219)	0.814033
None	Hemoglobin (g/dL)	Follow-up	-1.328 (-2.564, 0.524)	0.172795	-0.165 (-0.441, 0.099)	0.232316
None	IL1b (pg/mL)	Post	-3.032 (-14.729, 8.664)	0.614829	-0.007 (-0.025, 0.012)	0.483628
None	IL1b (pg/mL)	Follow-up	1.869 (-8.349, 13.131)	0.731593	0 (-0.019, 0.02)	0.995591
None	IL6 (pg/mL)	Post	12.697 (-9.015, 34.414)	0.255438	0.047 (-0.074, 0.165)	0.444237
None	IL6 (pg/mL)	Follow-up	-2.975 (-17.31, 11.529)	0.683637	-0.062 (-0.189, 0.069)	0.350907
None	IL8 (pg/mL)	Post	-1.458 (-9.948, 7.032)	0.738653	0.123 (-0.389, 0.636)	0.639864
None	IL8 (pg/mL)	Follow-up	0.805 (-13.155, 14.765)	0.910724	0.259 (-0.351, 0.87)	0.411358
None	LDH (IU/L)	Post	-6.931 (-13.325, -0.537)	0.0404468	-9.653 (-19.239, -0.068)	0.056041
None	LDH (IU/L)	Follow-up	-11.231 (-17.441, -5.021)	0.00107718	-17.231 (-27.429, -7.033)	0.00206826
None	LDL (mg/dL)	Post	5.543 (-3.457, 14.571)	0.237434	4.774 (-4.112, 13.661)	0.299653
None	LDL (mg/dL)	Follow-up	4.326 (-1.861, 10.794)	0.183223	4.208 (-3.024, 11.882)	0.267475
None	Low frequency (LF, 0.04–0.15Hz), normalized to account for changes in heart rate	Post	-0.71 (-19.067, 16.569)	0.936629	-2.24 (-10.362, 5.826)	0.592036
None	Low frequency (LF, 0.04–0.15Hz), normalized to account for changes in heart rate	Follow-up	-13.255 (-31.329, 4.82)	0.159395	-5.9 (-14.171, 2.37)	0.170736
None	Lymphocytes (%)	Post	2.062 (-3.532, 7.658)	0.468907	1.323 (-0.762, 3.432)	0.220821
None	Lymphocytes (%)	Follow-up	6.312 (-0.633, 14.16)	0.103498	2.092 (-0.194, 4.539)	0.0880582
None	Max heart rate (beats per minute)	Post	-3.314 (-9.281, 2.568)	0.275767	-2.459 (-7.632, 2.637)	0.348823
None	Max heart rate (beats per minute)	Follow-up	1.862 (-6.517, 10.241)	0.666083	1.805 (-5.004, 8.614)	0.606894
None	Mean heart rate (beats per minute)	Post	-1.912 (-6.642, 4.467)	0.561564	-1.379 (-5.249, 2.342)	0.473525
None	Mean heart rate (beats per minute)	Follow-up	-0.374 (-6.225, 5.477)	0.901087	-0.401 (-4.31, 3.508)	0.84196
None	Min heart rate (beats per minute)	Post	-0.891 (-9.348, 7.565)	0.83768	-0.477 (-4.451, 3.496)	0.815414
None	Min heart rate (beats per minute)	Follow-up	-1.724 (-9.687, 6.239)	0.674157	-0.928 (-4.978, 3.121)	0.656201
None	Monocytes (%)	Post	0.833 (-11.088, 12.271)	0.887219	0.138 (-0.77, 1.019)	0.760748
None	Monocytes (%)	Follow-up	2.899 (-8.085, 13.617)	0.599905	0.213 (-0.591, 0.993)	0.594731
None	Neutrophils (%)	Post	-6.495 (-13.889, 0.76)	0.0909183	-1.856 (-4.427, 0.696)	0.162307
None	Neutrophils (%)	Follow-up	-5.716 (-11.086, -0.603)	0.0399522	-2.593 (-5.164, -0.192)	0.0470572
None	P wave duration (ms)	Post	10.488 (3.994, 17.144)	0.00460845	0.018 (0.006, 0.03)	0.00845065
None	P wave duration (ms)	Follow-up	-5.669 (-20.048, 8.71)	0.445096	0.003 (-0.018, 0.024)	0.786284
None	PAI1 (ng/mL)	Post	-1.211 (-15.492, 13.58)	0.872123	-0.1 (-0.422, 0.219)	0.539061
None	PAI1 (ng/mL)	Follow-up	7.008 (-15.82, 29.251)	0.540487	0.018 (-0.302, 0.334)	0.913157
None	Peak expiratory flow (PEF)	Post	-1.799 (-3.738, 0.141)	0.0774008	-0.161 (-0.341, 0.02)	0.0891662
None	Peak expiratory flow (PEF)	Follow-up	-0.978 (-3.566, 1.609)	0.463899	-0.106 (-0.341, 0.129)	0.383993
None	Plasminogen (%)	Post	2.226 (-5.103, 9.554)	0.555767	4.604 (-6.637, 15.846)	0.427779
None	Plasminogen (%)	Follow-up	1.735 (-6.945, 10.415)	0.697848	3.65 (-9.355, 16.655)	0.585992
None	Platelets (10e3/uL)	Post	-0.831 (-6.272, 4.816)	0.768263	-2.18 (-15.419, 11.286)	0.747259
None	Platelets (10e3/uL)	Follow-up	-0.531 (-4.58, 3.792)	0.803354	-0.643 (-10.952, 10.114)	0.903383
None	QRS complexity (ms)	Post	2.232 (-1.639, 6.011)	0.255629	0.013 (0.002, 0.024)	0.0211053
None	QRS complexity (ms)	Follow-up	-4.609 (-9.885, 0.667)	0.0954929	-0.01 (-0.023, 0.003)	0.157505
None	duration of the QT interval (ms)	Post	-0.117 (-1.587, 1.455)	0.881228	-0.464 (-6.854, 6.082)	0.887141
None	duration of the QT interval (ms)	Follow-up	0.417 (-2.232, 3.066)	0.759912	1.548 (-8.736, 11.831)	0.769947
None	heart rate corrected QT (QTc)	Post	-0.252 (-1.139, 0.6)	0.565901	-1.184 (-4.811, 2.305)	0.510798
None	heart rate corrected QT (QTc)	Follow-up	0.052 (-1.61, 1.715)	0.951122	0.174 (-6.764, 7.111)	0.961194
None	RBC (10e3/uL)	Post	-0.548 (-1.698, 1.407)	0.583495	-0.013 (-0.106, 0.079)	0.788146
None	RBC (10e3/uL)	Follow-up	-1.606 (-3.241, 0.018)	0.0625329	-0.067 (-0.143, 0.008)	0.0901547
None	SAA (ng/mL)	Post	8.729 (1.325, 16.133)	0.0265786	401.763 (49.21, 754.315)	0.0317091
None	SAA (ng/mL)	Follow-up	34.613 (13.091, 56.119)	0.00431912	741.112 (-40.02, 1512.844)	0.0702124
None	SDNN index (SDNNI, ms)	Post	-6.617 (-25.229, 11.996)	0.490798	-5.723 (-23.874, 12.427)	0.540826
None	SDNN index (SDNNI, ms)	Follow-up	5.356 (-6.389, 17.06)	0.371096	2.866 (-17.787, 24.367)	0.787207
None	T wave (ms)	Post	-0.915 (-9.665, 7.924)	0.836995	-0.004 (-0.015, 0.008)	0.510782
None	T wave (ms)	Follow-up	-6.142 (-7.386, 1.172)	0.101758	-0.008 (-0.017, 0.001)	0.0958243
None	TNFa (pg/mL)	Post	-1.415 (-6.098, 3.339)	0.554579	-0.039 (-0.154, 0.076)	0.503377
None	TNFa (pg/mL)	Follow-up	0.18 (-7.145, 7.504)	0.961958	0.012 (-0.185, 0.208)	0.908396
None	Triglycerides (mg/dL)	Post	-14.32 (-38.702, 13.273)	0.294584	-11.809 (-38.837, 17.11)	0.401676
None	Triglycerides (mg/dL)	Follow-up	-17.264 (-41.151, 6.623)	0.165354	-9.98 (-31.686, 10.96)	0.358075
None	VLDL (mg/dL)	Post	-12.944 (-35.363, 13.879)	0.330017	-2.116 (-7.47, 3.595)	0.447141
None	VLDL (mg/dL)	Follow-up	-16.807 (-41.207, 7.592)	0.185589	-1.856 (-6.137, 2.268)	0.3851
None	WBC (10e3/uL)	Post	3.309 (-11.774, 18.474)	0.671277	0.359 (-0.457, 1.175)	0.394124
None	WBC (10e3/uL)	Follow-up	-4.758 (-14.062, 4.547)	0.323295	-0.265 (-0.678, 0.149)	0.217985
None	Total number of NN intervals (pNN50)	Post	2.006 (-33.825, 37.999)	0.913681	-4.273 (-13.848, 5.738)	0.389877
None	Total number of NN intervals (pNN50)	Follow-up	-0.565 (-117.023, 118.533)	0.992471	-4.053 (-13.037, 4.93)	0.382741
None	sICAM (ng/mL)	Post	10.724 (3.995, 17.453)	0.00345309	33.017 (12.144, 53.889)	0.0036764
None	sICAM (ng/mL)	Follow-up	6.498 (-1.705, 14.701)	0.129369	22.197 (-5.609, 50.004)	0.126495
None	sVCAM (ng/mL)	Post	6.649 (1.268, 11.996)	0.0219445	23.763 (3.869, 43.438)	0.0258275
None	sVCAM (ng/mL)	Follow-up	2.485 (-3.945, 8.916)	0.45405	8.166 (-16.546, 32.877)	0.52171
None	tPA (ng/mL)	Post	3.927 (-3.763, 11.437)	0.312325	0.408 (-0.281, 1.077)	0.242992
None	tPA (ng/mL)	Follow-up	-3.47 (-13.15, 5.751)	0.468551	0.058 (-0.65, 0.753)	0.870972
None	vWF (%)	Post	-6.889 (-22.998, 9.226)	0.406957	-15.004 (-27.209, -2.8)	0.0210921
None	vWF (%)	Follow-up	5.989 (-7.51, 19.489)	0.390685	2.775 (-11.077, 16.144)	0.686307
Female	Basophils (%)	Post	-42.068 (-123.208, 39.071)	0.381681	-0.185 (-0.628, 0.257)	0.431233
Female	Basophils (%)	Follow-up	-18.767 (-83.756, 46.221)	0.613474	-0.083 (-0.365, 0.198)	0.574678
Female	CRP (ng/mL)	Post	10.1 (-1.724, 22.119)	0.126833	195.149 (-4.698, 386.675)	0.0810899
Female	CRP (ng/mL)	Follow-up	22.583 (-17.884, 62.437)	0.283445	632.378 (-242.52, 1471.193)	0.172294
Female	Cholesterol (mg/dL)	Post	-0.024 (-4.819, 5.093)	0.992128	-0.541 (-8.339, 7.727)	0.89207
Female	Cholesterol (mg/dL)	Follow-up	0.63 (-5.428, 6.687)	0.843091	0.905 (-9.294, 11.104)	0.865714
Female	D-Dimer (ng/mL)	Post	-1.946 (-11.978, 8.991)	0.713816	-6.19 (-29.674, 18.933)	0.615276
Female	D-Dimer (ng/mL)	Follow-up	4.455 (-8.185, 17.095)	0.505699	9.192 (-22.736, 42.291)	0.57756
Female	Eosinophils (%)	Post	7.213 (-27.63, 42.056)	0.694085	0.605 (-0.125, 1.339)	0.13917
Female	Eosinophils (%)	Follow-up	27.964 (-0.041, 56.86)	0.0852975	0.569 (0.15, 0.997)	0.0303803
Female	Mid-expiratory flow rate (FEF25–75%)	Post	-0.977 (-6.745, 4.245)	0.719616	-0.05 (-0.248, 0.129)	0.594297
Female	Mid-expiratory flow rate (FEF25–75%)	Follow-up	1.682 (-2.628, 5.992)	0.462094	0.11 (-0.067, 0.286)	0.251006
Female	Forced expiratory volume in 1s (FEV1)	Post	0.101 (-0.092, 1.109)	0.844338	0.003 (-0.035, 0.039)	0.87473
Female	Forced expiratory volume in 1s (FEV1)	Follow-up	1.081 (-1.762, 3.923)	0.473504	0.05 (-0.059, 0.159)	0.389978
Female	FEV1/FVC	Post	-1.023 (-2.305, 0.193)	0.140005	-0.875 (-2.003, 0.165)	0.139182
Female	FEV1/FVC	Follow-up	0.431 (-1.348, 2.147)	0.624023	0.348 (-1.174, 1.821)	0.643086
Female	Forced vital capacity (FVC)	Post	1.008 (0.892, 2.041)	0.0885739	0.046 (-0.002, 0.093)	0.0882777
Female	Forced vital capacity (FVC)	Follow-up	1.952 (-0.298, 4.241)	0.132104	0.088 (-0.023, 0.193)	0.136003
Female	HDL (mg/dL)	Post	2.366 (-4.827, 9.558)	0.534103	1.031 (-2.916, 4.977)	0.620457
Female	HDL (mg/dL)	Follow-up	0.71 (-6.115, 7.535)	0.842876	0.222 (-3.67, 4.113)	0.913556
Female	HF/LF	Post	21.325 (-3.027, 55.201)	0.220261	0.106 (-0.6, 0.886)	0.774043
Female	HF/LF	Follow-up	49.919 (-36.923, 136.761)	0.285091	0.296 (-0.469, 1.06)	0.466178
Female	High frequency (HF, 0.15–0.4Hz), normalized to account for changes in heart rate	Post	7.821 (-8.894, 25.094)	0.373531	2.002 (-5.372, 9.431)	0.6113
Female	High frequency (HF, 0.15–0.4Hz), normalized to account for changes in heart rate	Follow-up	23.43 (-20.803, 65.312)	0.303327	6.079 (-8.042, 19.797)	0.413584
Female	Hematocrit (%)	Post	-1.919 (-4.382, 1.461)	0.260623	-0.719 (-1.98, 0.643)	0.291292
Female	Hematocrit (%)	Follow-up	-2.746 (-5.144, 0.393)	0.110542	-1.078 (-2.292, 0.182)	0.117272
Female	Hemoglobin (g/dL)	Post	-2.041 (-2.678, 0.332)	0.11299	-0.253 (-0.557, 0.067)	0.138255
Female	Hemoglobin (g/dL)	Follow-up	-2.543 (-5.911, 0.939)	0.17332	-0.333 (-0.756, 0.107)	0.157926
Female	IL1b (pg/mL)	Post	-7.444 (-18.41, 2.814)	0.19087	-0.012 (-0.033, 0.008)	0.272682
Female	IL1b (pg/mL)	Follow-up	-13.009 (-23.597, -0.944)	0.0555069	-0.024 (-0.045, -0.002)	0.0544944
Female	IL6 (pg/mL)	Post	21.53 (-25.345, 69.551)	0.39506	0.118 (-0.148, 0.363)	0.36595
Female	IL6 (pg/mL)	Follow-up	-13.529 (-38.334, 14.591)	0.336378	-0.166 (-0.44, 0.127)	0.262797
Female	IL8 (pg/mL)	Post	4.995 (-6.099, 16.088)	0.398061	0.62 (-0.427, 1.717)	0.282962
Female	IL8 (pg/mL)	Follow-up	0.825 (-16.558, 20.594)	0.930672	0.424 (-0.68, 1.614)	0.472425
Female	LDH (IU/L)	Post	-1.187 (-6.858, 4.51)	0.694407	-2.304 (-10.077, 5.768)	0.565992
Female	LDH (IU/L)	Follow-up	-6.751 (-13.479, -0.023)	0.0745191	-9.07 (-18.342, -0.242)	0.0857345
Female	LDL (mg/dL)	Post	6.063 (-4.085, 15.683)	0.243325	3.892 (-3.077, 10.565)	0.276248
Female	LDL (mg/dL)	Follow-up	3.739 (-3.168, 10.646)	0.312827	2.864 (-2.532, 8.26)	0.321904
Female	Low frequency (LF, 0.04–0.15Hz), normalized to account for changes in heart rate	Post	-7.801 (-33.376, 15.747)	0.527489	-5.13 (-13.251, 2.552)	0.221248
Female	Low frequency (LF, 0.04–0.15Hz), normalized to account for changes in heart rate	Follow-up	-17.35 (-38.464, 3.765)	0.135718	-7.937 (-16.714, 0.839)	0.103797
Female	Lymphocytes (%)	Post	6.763 (-4.607, 17.986)	0.256485	2.291 (-1.172, 5.758)	0.215465
Female	Lymphocytes (%)	Follow-up	4.025 (-5.442, 13.492)	0.424071	1.788 (-1.051, 4.628)	0.243732
Female	Max heart rate (beats per minute)	Post	0.694 (-10.082, 12.117)	0.900584	1.377 (-8.43, 11.272)	0.791622
Female	Max heart rate (beats per minute)	Follow-up	-2.014 (-15.541, 11.513)	0.776897	-1.162 (-12.983, 10.66)	0.851524
Female	Mean heart rate (beats per minute)	Post	-6.144 (-12.374, 0.415)	0.0942512	-4.06 (-8.005, -0.036)	0.0762735
Female	Mean heart rate (beats per minute)	Follow-up	-0.445 (-8.803, 7.864)	0.917407	-0.481 (-5.701, 4.714)	0.857243
Female	Min heart rate (beats per minute)	Post	-9.289 (-10.481, -1.895)	0.0410539	-4.674 (-8.348, -1.128)	0.0346923
Female	Min heart rate (beats per minute)	Follow-up	0.85 (-10.231, 11.931)	0.883759	-0.132 (-5.222, 4.959)	0.960635
Female	Monocytes (%)	Post	20.226 (4.551, 36.001)	0.0383897	1.577 (0.714, 2.433)	0.00844137
Female	Monocytes (%)	Follow-up	15.953 (-2.746, 34.653)	0.122679	1.135 (-0.112, 2.381)	0.101728
Female	Neutrophils (%)	Post	-12.212 (-26.109, 3.703)	0.165714	-4.276 (-8.838, 0.281)	0.0970634
Female	Neutrophils (%)	Follow-up	-8.569 (-17.714, 0.576)	0.0931749	-3.422 (-6.863, 0.018)	0.0767235
Female	P wave duration (ms)	Post	2.342 (-7.986, 14.933)	0.709972	0.006 (-0.017, 0.028)	0.598281
Female	P wave duration (ms)	Follow-up	-20.932 (-52.383, 10.52)	0.21955	-0.017 (-0.05, 0.015)	0.329958
Female	PAI1 (ng/mL)	Post	1.741 (-26.294, 30.448)	0.902299	0.075 (-0.454, 0.62)	0.778975
Female	PAI1 (ng/mL)	Follow-up	31.102 (-8.959, 71.319)	0.173729	0.368 (-0.155, 0.92)	0.200101
Female	Peak expiratory flow (PEF)	Post	-0.42 (-3.248, 2.408)	0.777558	0.002 (-0.23, 0.234)	0.988499
Female	Peak expiratory flow (PEF)	Follow-up	1.592 (-1.238, 4.375)	0.286968	0.131 (-0.115, 0.367)	0.301293
Female	Plasminogen (%)	Post	6.209 (-2.811, 15.228)	0.205128	9.145 (-4.409, 22.699)	0.213628
Female	Plasminogen (%)	Follow-up	5.31 (-8.199, 18.818)	0.458996	8.988 (-13.437, 31.413)	0.450415
Female	Platelets (10e3/uL)	Post	-8.313 (-14.751, -1.875)	0.0272353	-15.866 (-31.038, -0.694)	0.064504
Female	Platelets (10e3/uL)	Follow-up	-5.003 (-12.534, 2.527)	0.220263	-9.976 (-28.706, 8.754)	0.320321
Female	QRS complexity (ms)	Post	-2.424 (-8.605, 3.805)	0.459855	0.002 (-0.012, 0.015)	0.731527
Female	QRS complexity (ms)	Follow-up	-8.299 (-20.437, 3.839)	0.207961	-0.017 (-0.041, 0.006)	0.178463
Female	duration of the QT interval (ms)	Post	1.496 (-0.718, 3.709)	0.213013	6.255 (-2.71, 15.22)	0.199411
Female	duration of the QT interval (ms)	Follow-up	-0.355 (-3.758, 3.051)	0.844487	-1.282 (-15.019, 12.559)	0.857405
Female	heart rate corrected QT (QTc)	Post	-1.636 (-2.893, -0.453)	0.0302391	-6.935 (-12.153, -2.033)	0.0278317
Female	heart rate corrected QT (QTc)	Follow-up	-1.328 (-4.657, 2)	0.452359	-5.684 (-20.108, 8.741)	0.457922
Female	RBC (10e3/uL)	Post	-3.179 (-4.641, -0.376)	0.0482372	-0.127 (-0.239, -0.007)	0.0597751
Female	RBC (10e3/uL)	Follow-up	-3.159 (-5.483, -0.261)	0.0577579	-0.133 (-0.25, -0.011)	0.0579779
Female	SAA (ng/mL)	Post	7.684 (-7.305, 22.673)	0.338047	634.007 (-184.063, 1452.077)	0.157292
Female	SAA (ng/mL)	Follow-up	38.776 (-20.821, 97.475)	0.219581	915.448 (-468.267, 2299.163)	0.22211
Female	SDNN index (SDNNI, ms)	Post	23.918 (8.556, 41.127)	0.020389	21.28 (6.447, 37.642)	0.0275899
Female	SDNN index (SDNNI, ms)	Follow-up	13.223 (-3.798, 30.702)	0.157617	-3.623 (-33.731, 29.797)	0.817013
Female	T wave (ms)	Post	-8.646 (-15.451, 4.028)	0.180465	-0.014 (-0.032, 0.005)	0.1544
Female	T wave (ms)	Follow-up	-17.44 (-27.562, -6.877)	0.0121261	-0.021 (-0.034, -0.007)	0.0170921
Female	TNFa (pg/mL)	Post	-2.11 (-11.06, 6.483)	0.632018	-0.035 (-0.227, 0.151)	0.713418
Female	TNFa (pg/mL)	Follow-up	-1.885 (-9.815, 6.6)	0.649843	-0.033 (-0.171, 0.118)	0.64662
Female	Triglycerides (mg/dL)	Post	-18.694 (-48.812, 15.3)	0.267843	-27.941 (-69.294, 18.025)	0.226071
Female	Triglycerides (mg/dL)	Follow-up	-13.263 (-37.22, 10.694)	0.30239	-13.42 (-43.178, 16.338)	0.39729
Female	VLDL (mg/dL)	Post	-15.819 (-45.559, 18.128)	0.338412	-5.067 (-13.292, 4.085)	0.264517
Female	VLDL (mg/dL)	Follow-up	-10.865 (-35.766, 14.037)	0.412354	-2.18 (-8.159, 3.798)	0.491351
Female	WBC (10e3/uL)	Post	-12.822 (-14.893, -1.848)	0.0499703	-0.576 (-1.038, -0.101)	0.0419403
Female	WBC (10e3/uL)	Follow-up	-11.935 (-20.502, -3.972)	0.0237176	-0.697 (-1.133, -0.297)	0.0126733
Female	Total number of NN intervals (pNN50)	Post	14.544 (-7.98, 43.132)	0.259089	4.857 (-4.94, 15.231)	0.350468
Female	Total number of NN intervals (pNN50)	Follow-up	14.081 (-33.559, 61.886)	0.559393	-1.674 (-12.804, 9.161)	0.760481
Female	sICAM (ng/mL)	Post	11.027 (-0.432, 22.485)	0.0856145	33.962 (-2.585, 70.51)	0.0955889
Female	sICAM (ng/mL)	Follow-up	4.612 (-9.652, 18.877)	0.540897	20.877 (-33.129, 74.883)	0.466286
Female	sVCAM (ng/mL)	Post	7.578 (-1.906, 17.347)	0.158706	28.222 (-2.713, 60.982)	0.114516
Female	sVCAM (ng/mL)	Follow-up	2.978 (-8.808, 14.763)	0.631742	6.786 (-39.189, 52.761)	0.778788
Female	tPA (ng/mL)	Post	5.201 (-9.099, 19.502)	0.492489	0.872 (-0.634, 2.378)	0.281667
Female	tPA (ng/mL)	Follow-up	-0.77 (-19.048, 17.508)	0.935975	-0.005 (-1.226, 1.237)	0.992867
Female	vWF (%)	Post	-20.354 (-39.749, -0.96)	0.063678	-30.802 (-55.551, -6.054)	0.0321656
Female	vWF (%)	Follow-up	-4.087 (-18.8, 12.476)	0.608879	-6.329 (-32.138, 20.893)	0.635791
Male	Basophils (%)	Post	#VALUE!	0.260905	0.153 (-0.142, 0.448)	0.319617
Male	Basophils (%)	Follow-up	15.695 (-11.996, 43.912)	0.302611	0.291 (-0.152, 0.735)	0.211711
Male	CRP (ng/mL)	Post	8.484 (-2.159, 19.128)	0.132263	117.212 (-27.574, 261.998)	0.126617
Male	CRP (ng/mL)	Follow-up	23.866 (-10.899, 59.089)	0.194176	380.541 (-56.137, 815.33)	0.10091
Male	Cholesterol (mg/dL)	Post	2.2 (-4.359, 8.88)	0.514422	4.633 (-7.643, 16.908)	0.46783
Male	Cholesterol (mg/dL)	Follow-up	0.502 (-1.038, 5.161)	0.827147	1.693 (-7.478, 11.356)	0.720383
Male	D-Dimer (ng/mL)	Post	18.436 (-16.973, 52.794)	0.305394	-1.756 (-91.529, 88.249)	0.96908
Male	D-Dimer (ng/mL)	Follow-up	-9.859 (-35.796, 16.078)	0.464678	-65.047 (-245.998, 115.904)	0.488998
Male	Eosinophils (%)	Post	-2.301 (-19.757, 15.238)	0.794163	0.131 (-0.323, 0.584)	0.569522
Male	Eosinophils (%)	Follow-up	-14.166 (-35.32, 9.161)	0.220538	-0.219 (-0.67, 0.258)	0.354982
Male	Mid-expiratory flow rate (FEF25–75%)	Post	-2.004 (-5.304, 1.22)	0.23549	-0.065 (-0.203, 0.068)	0.346582
Male	Mid-expiratory flow rate (FEF25–75%)	Follow-up	-0.24 (-2.091, 3.395)	0.896163	-0.006 (-0.167, 0.155)	0.94478
Male	Forced expiratory volume in 1s (FEV1)	Post	-1.435 (-2.546, -0.355)	0.0204294	-0.059 (-0.103, -0.015)	0.0187553
Male	Forced expiratory volume in 1s (FEV1)	Follow-up	0.248 (-0.999, 1.441)	0.686605	0.011 (-0.041, 0.06)	0.673319
Male	FEV1/FVC	Post	-1.282 (-2.991, 0.43)	0.153938	-0.995 (-2.405, 0.414)	0.177418
Male	FEV1/FVC	Follow-up	-0.222 (-1.844, 1.432)	0.789096	-0.168 (-1.506, 1.189)	0.805233
Male	Forced vital capacity (FVC)	Post	-0.342 (-1.73, 1.023)	0.623032	-0.022 (-0.081, 0.036)	0.456488
Male	Forced vital capacity (FVC)	Follow-up	0.355 (-1.378, 2.088)	0.692255	0.018 (-0.074, 0.109)	0.70854
Male	HDL (mg/dL)	Post	-1.994 (-8.752, 4.764)	0.569532	-0.955 (-4.787, 2.812)	0.627018
Male	HDL (mg/dL)	Follow-up	-2.654 (-9.56, 4.252)	0.45986	-0.975 (-4.871, 2.921)	0.629173
Male	HF/LF	Post	5.843 (-35.725, 47.412)	0.785825	-0.099 (-0.386, 0.188)	0.50583
Male	HF/LF	Follow-up	-2.939 (-61.52, 55.642)	0.922696	0.002 (-0.439, 0.443)	0.993732
Male	High frequency (HF, 0.15–0.4Hz), normalized to account for changes in heart rate	Post	8.957 (-12.822, 30.736)	0.429332	1.031 (-6.689, 8.751)	0.796225
Male	High frequency (HF, 0.15–0.4Hz), normalized to account for changes in heart rate	Follow-up	7.283 (-25.42, 39.985)	0.667217	2.046 (-10.117, 14.21)	0.745142
Male	Hematocrit (%)	Post	0.797 (-0.63, 2.189)	0.272512	0.376 (-0.276, 1.011)	0.257341
Male	Hematocrit (%)	Follow-up	-0.613 (-2.061, 0.798)	0.400735	-0.244 (-0.881, 0.374)	0.443996
Male	Hemoglobin (g/dL)	Post	0.478 (-1.923, 2.706)	0.680016	0.099 (-0.259, 0.431)	0.56456
Male	Hemoglobin (g/dL)	Follow-up	-0.479 (-2.863, 1.706)	0.673434	-0.051 (-0.419, 0.286)	0.772176
Male	IL1b (pg/mL)	Post	0.071 (-17.022, 17.163)	0.993629	-0.002 (-0.027, 0.023)	0.853904
Male	IL1b (pg/mL)	Follow-up	10.454 (-2.838, 25.49)	0.161355	0.014 (-0.01, 0.039)	0.258482
Male	IL6 (pg/mL)	Post	6.876 (-15.032, 29.425)	0.541331	0.003 (-0.123, 0.134)	0.957273
Male	IL6 (pg/mL)	Follow-up	3.846 (-13.1, 20.829)	0.653704	0.003 (-0.125, 0.131)	0.962735
Male	IL8 (pg/mL)	Post	-5.295 (-16.953, 6.363)	0.383427	-0.185 (-0.673, 0.302)	0.464941
Male	IL8 (pg/mL)	Follow-up	0.158 (-18.274, 18.589)	0.986796	0.138 (-0.568, 0.844)	0.705716
Male	LDH (IU/L)	Post	-10.398 (-19.804, -0.993)	0.0408806	-14.196 (-28.444, 0.053)	0.0632517
Male	LDH (IU/L)	Follow-up	-13.973 (-22.942, -5.005)	0.00556613	-22.102 (-37.139, -7.065)	0.00836947
Male	LDL (mg/dL)	Post	5.151 (-8.227, 18.456)	0.457852	5.519 (-6.984, 18.022)	0.396747
Male	LDL (mg/dL)	Follow-up	4.451 (-4.324, 13.599)	0.324434	4.921 (-5.958, 16.596)	0.391564
Male	Low frequency (LF, 0.04–0.15Hz), normalized to account for changes in heart rate	Post	4.44 (-17.237, 26.116)	0.692428	0.048 (-10.846, 10.943)	0.993168
Male	Low frequency (LF, 0.04–0.15Hz), normalized to account for changes in heart rate	Follow-up	-10.404 (-36.943, 15.382)	0.44182	-4.703 (-16.893, 7.488)	0.458115
Male	Lymphocytes (%)	Post	-0.945 (-6.984, 5.124)	0.756705	0.739 (-1.993, 3.553)	0.597761
Male	Lymphocytes (%)	Follow-up	7.202 (-1.246, 18.302)	0.1694	2.217 (-0.941, 5.673)	0.191573
Male	Max heart rate (beats per minute)	Post	-5.645 (-13.077, 1.448)	0.138474	-4.54 (-10.569, 1.224)	0.142013
Male	Max heart rate (beats per minute)	Follow-up	4.228 (-6.712, 15.169)	0.45732	3.619 (-4.947, 12.185)	0.416949
Male	Mean heart rate (beats per minute)	Post	0.718 (-9.219, 9.896)	0.880194	0.295 (-5.404, 5.575)	0.914252
Male	Mean heart rate (beats per minute)	Follow-up	-0.392 (-8.27, 7.485)	0.923268	-0.398 (-5.754, 4.958)	0.885684
Male	Min heart rate (beats per minute)	Post	4.644 (-6.411, 15.699)	0.419629	2.273 (-2.928, 7.473)	0.40137
Male	Min heart rate (beats per minute)	Follow-up	-3.36 (-14.267, 7.547)	0.552652	-1.458 (-7.145, 4.229)	0.620862
Male	Monocytes (%)	Post	-10.662 (-23.733, 1.822)	0.114198	-0.737 (-1.867, 0.352)	0.201002
Male	Monocytes (%)	Follow-up	-4.244 (-14.845, 5.756)	0.416387	-0.302 (-1.164, 0.517)	0.477524
Male	Neutrophils (%)	Post	-2.857 (-10.2, 4.316)	0.439127	-0.321 (-3.351, 2.662)	0.831922
Male	Neutrophils (%)	Follow-up	-4.094 (-10.682, 2.156)	0.217139	-2.011 (-5.44, 1.139)	0.231719
Male	P wave duration (ms)	Post	15.392 (8.722, 22.3)	0.000578093	0.024 (0.011, 0.038)	0.00399217
Male	P wave duration (ms)	Follow-up	3.321 (-8.901, 15.544)	0.600193	0.015 (-0.011, 0.041)	0.270196
Male	PAI1 (ng/mL)	Post	-3.56 (-22.178, 14.487)	0.701801	-0.214 (-0.642, 0.199)	0.320312
Male	PAI1 (ng/mL)	Follow-up	-6.899 (-28.178, 18.284)	0.596533	-0.202 (-0.588, 0.174)	0.304732
Male	Peak expiratory flow (PEF)	Post	-2.652 (-5.234, -0.051)	0.0617977	-0.26 (-0.509, -0.011)	0.0521257
Male	Peak expiratory flow (PEF)	Follow-up	-2.454 (-6.007, 1.099)	0.189577	-0.247 (-0.582, 0.089)	0.163356
Male	Plasminogen (%)	Post	-0.337 (-10.147, 9.473)	0.947059	1.635 (-13.67, 16.939)	0.836352
Male	Plasminogen (%)	Follow-up	-0.067 (-11.793, 11.002)	0.99069	0.667 (-15.91, 16.852)	0.936841
Male	Platelets (10e3/uL)	Post	3.619 (-143.78, 10.658)	0.311642	5.993 (-11.884, 24.227)	0.513627
Male	Platelets (10e3/uL)	Follow-up	2.055 (-2.029, 6.708)	0.371803	4.71 (-6.653, 16.771)	0.427295
Male	QRS complexity (ms)	Post	5.369 (1.045, 9.51)	0.0234859	0.02 (0.006, 0.034)	0.0124071
Male	QRS complexity (ms)	Follow-up	-2.41 (-7.179, 2.36)	0.333186	-0.005 (-0.021, 0.011)	0.54023
Male	duration of the QT interval (ms)	Post	-1.195 (-1.575, 0.574)	0.186285	-4.955 (-12.179, 2.554)	0.195634
Male	duration of the QT interval (ms)	Follow-up	0.92 (-2.74, 4.58)	0.627619	3.381 (-10.592, 17.355)	0.64047
Male	heart rate corrected QT (QTc)	Post	0.637 (-0.311, 1.528)	0.181738	2.518 (-1.294, 6.114)	0.189576
Male	heart rate corrected QT (QTc)	Follow-up	0.896 (-0.911, 2.705)	0.341332	3.754 (-3.434, 10.958)	0.316074
Male	RBC (10e3/uL)	Post	1.046 (-1.394, 3.303)	0.378374	0.058 (-0.064, 0.17)	0.330352
Male	RBC (10e3/uL)	Follow-up	-0.645 (-2.614, 1.245)	0.50926	-0.027 (-0.125, 0.067)	0.578813
Male	SAA (ng/mL)	Post	9.334 (0.976, 17.731)	0.0462583	263.949 (-48.819, 576.717)	0.112033
Male	SAA (ng/mL)	Follow-up	31.69 (18.199, 45.304)	0.000443502	642.676 (-173.671, 1454.491)	0.134563
Male	SDNN index (SDNNI, ms)	Post	-26.234 (-50.616, -1.853)	0.0460962	-23.572 (-47.351, 0.207)	0.0644994
Male	SDNN index (SDNNI, ms)	Follow-up	0.23 (-15.891, 16.032)	0.977113	6.725 (-21.936, 36.482)	0.648241
Male	T wave (ms)	Post	3.647 (-8.26, 15.256)	0.540625	0.002 (-0.013, 0.016)	0.780046
Male	T wave (ms)	Follow-up	0.608 (-7.194, 8.641)	0.878666	0 (-0.011, 0.011)	0.964881
Male	TNFa (pg/mL)	Post	-1.042 (-6.95, 5.126)	0.730991	-0.043 (-0.198, 0.115)	0.590359
Male	TNFa (pg/mL)	Follow-up	1.263 (-9.386, 11.911)	0.818654	0.031 (-0.267, 0.328)	0.842485
Male	Triglycerides (mg/dL)	Post	-10.789 (-48.919, 29.115)	0.587153	-1.541 (-37.344, 36.766)	0.933884
Male	Triglycerides (mg/dL)	Follow-up	-19.492 (-54.589, 15.704)	0.29462	-7.092 (-36.752, 20.872)	0.624375
Male	VLDL (mg/dL)	Post	-10.397 (-47.637, 29.149)	0.590697	-0.226 (-7.341, 7.415)	0.951051
Male	VLDL (mg/dL)	Follow-up	-20.256 (-56.051, 15.683)	0.285288	-1.521 (-7.366, 3.991)	0.594485
Male	WBC (10e3/uL)	Post	13.296 (-7.603, 34.195)	0.225645	0.905 (-0.241, 2.051)	0.135913
Male	WBC (10e3/uL)	Follow-up	-0.119 (-13.618, 13.38)	0.986354	0.013 (-0.562, 0.588)	0.96483
Male	Total number of NN intervals (pNN50)	Post	-11.898 (-62.06, 38.264)	0.64706	-10.185 (-23.491, 3.993)	0.154635
Male	Total number of NN intervals (pNN50)	Follow-up	-5.449 (-176.598, 165.701)	0.950894	-5.286 (-17.61, 7.038)	0.41006
Male	sICAM (ng/mL)	Post	10.579 (1.98, 19.177)	0.0242382	32.495 (6.507, 58.689)	0.0274862
Male	sICAM (ng/mL)	Follow-up	7.65 (-2.739, 18.039)	0.162921	23.085 (-9.563, 55.732)	0.179628
Male	sVCAM (ng/mL)	Post	6.055 (-0.79, 12.772)	0.0968542	20.631 (-5.963, 46.816)	0.143664
Male	sVCAM (ng/mL)	Follow-up	2.224 (-5.629, 10.077)	0.584927	9.126 (-20.781, 39.033)	0.556438
Male	tPA (ng/mL)	Post	3.412 (-4.979, 11.57)	0.418158	0.221 (-0.212, 0.632)	0.307292
Male	tPA (ng/mL)	Follow-up	-4.491 (-15.552, 3.598)	0.380261	-0.102 (-0.964, 0.76)	0.819049
Male	vWF (%)	Post	1.422 (-20.818, 23.38)	0.898544	-5.369 (-16.495, 5.497)	0.341055
Male	vWF (%)	Follow-up	11.779 (-6.204, 29.762)	0.212633	8.188 (-7.862, 22.97)	0.298486

## Sheet: Table S3
Model stratification	Endpoint description	Timepoint	Air	Concentrated
None	Basophils (%)	Pre	0.5	0.45
None	Basophils (%)	Post	0.3	0.3
None	Basophils (%)	Follow_up	0.4	0.4
None	CRP (ng/mL)	Pre	2084.11	1020.43
None	CRP (ng/mL)	Post	1944.66	1022.99
None	CRP (ng/mL)	Follow_up	1635.97	1000.96
None	Cholesterol (mg/dL)	Pre	165.3	166.15
None	Cholesterol (mg/dL)	Post	165.75	169.45
None	Cholesterol (mg/dL)	Follow_up	158.8	161.2
None	D-Dimer (ng/mL)	Pre	255.566	320.039
None	D-Dimer (ng/mL)	Post	260.829	315.417
None	D-Dimer (ng/mL)	Follow_up	269.901	288.773
None	Eosinophils (%)	Pre	2.95	2.6
None	Eosinophils (%)	Post	1.65	1.55
None	Eosinophils (%)	Follow_up	2.9	2.55
None	Mid-expiratory flow rate (FEF25–75%)	Pre	4.256	4.253
None	Mid-expiratory flow rate (FEF25–75%)	Post	4.4155	4.3625
None	Mid-expiratory flow rate (FEF25–75%)	Follow_up	4.2425	4.2875
None	Forced expiratory volume in 1s (FEV1)	Pre	4.007	4.0065
None	Forced expiratory volume in 1s (FEV1)	Post	4.0495	4.017
None	Forced expiratory volume in 1s (FEV1)	Follow_up	3.977	4.0065
None	FEV1/FVC	Pre	82.85	83.2
None	FEV1/FVC	Post	84.35	83.8
None	FEV1/FVC	Follow_up	82.95	83.4
None	Forced vital capacity (FVC)	Pre	4.8925	4.8605
None	Forced vital capacity (FVC)	Post	4.871	4.8415
None	Forced vital capacity (FVC)	Follow_up	4.8595	4.8715
None	HDL (mg/dL)	Pre	57.7	58.4
None	HDL (mg/dL)	Post	59.8	60.4
None	HDL (mg/dL)	Follow_up	58.8	58.7
None	HF/LF	Pre	0.860338	0.983338
None	HF/LF	Post	0.850398	0.884699
None	HF/LF	Follow_up	0.958002	1.16732
None	High frequency (HF, 0.15–0.4Hz), normalized to account for changes in heart rate	Pre	39.3224	38.3094
None	High frequency (HF, 0.15–0.4Hz), normalized to account for changes in heart rate	Post	36.4798	36.2425
None	High frequency (HF, 0.15–0.4Hz), normalized to account for changes in heart rate	Follow_up	39.4053	41.7616
None	Hematocrit (%)	Pre	41.86	42.245
None	Hematocrit (%)	Post	41.445	41.685
None	Hematocrit (%)	Follow_up	41.605	41.435
None	Hemoglobin (g/dL)	Pre	13.93	14.055
None	Hemoglobin (g/dL)	Post	14.01	14.12
None	Hemoglobin (g/dL)	Follow_up	13.9	13.9
None	IL1b (pg/mL)	Pre	0.19318	0.19619
None	IL1b (pg/mL)	Post	0.197647	0.192962
None	IL1b (pg/mL)	Follow_up	0.193703	0.193167
None	IL6 (pg/mL)	Pre	0.546015	0.521724
None	IL6 (pg/mL)	Post	0.667912	0.683071
None	IL6 (pg/mL)	Follow_up	0.565477	0.496343
None	IL8 (pg/mL)	Pre	3.78896	3.40271
None	IL8 (pg/mL)	Post	3.39267	3.11097
None	IL8 (pg/mL)	Follow_up	3.37289	3.23388
None	LDH (IU/L)	Pre	144.65	155.9
None	LDH (IU/L)	Post	159.85	161.9
None	LDH (IU/L)	Follow_up	149.2	144.45
None	LDL (mg/dL)	Pre	85.95	84.4
None	LDL (mg/dL)	Post	80.8	84.5
None	LDL (mg/dL)	Follow_up	81	83.2
None	Low frequency (LF, 0.04–0.15Hz), normalized to account for changes in heart rate	Pre	50.5898	49.8522
None	Low frequency (LF, 0.04–0.15Hz), normalized to account for changes in heart rate	Post	52.8503	51.5948
None	Low frequency (LF, 0.04–0.15Hz), normalized to account for changes in heart rate	Follow_up	51.9322	46.3229
None	Lymphocytes (%)	Pre	38.65	35.5
None	Lymphocytes (%)	Post	30.1	28
None	Lymphocytes (%)	Follow_up	37.3	35.55
None	Max heart rate (beats per minute)	Pre	81.2	83.1
None	Max heart rate (beats per minute)	Post	84.9	84.85
None	Max heart rate (beats per minute)	Follow_up	79.45	82.6
None	Mean heart rate (beats per minute)	Pre	61.1	61.3
None	Mean heart rate (beats per minute)	Post	65.15	64.65
None	Mean heart rate (beats per minute)	Follow_up	60.05	60.3
None	Min heart rate (beats per minute)	Pre	48.3	49.2
None	Min heart rate (beats per minute)	Post	50.55	51.5
None	Min heart rate (beats per minute)	Follow_up	47.95	48.35
None	Monocytes (%)	Pre	8.9	8.85
None	Monocytes (%)	Post	7.4	7.5
None	Monocytes (%)	Follow_up	8.55	8.75
None	Neutrophils (%)	Pre	48.95	52.5
None	Neutrophils (%)	Post	60.55	62.6
None	Neutrophils (%)	Follow_up	50.8	52.6
None	P wave duration (ms)	Pre	0.167554	0.180704
None	P wave duration (ms)	Post	0.152169	0.182374
None	P wave duration (ms)	Follow_up	0.15637	0.173378
None	PAI1 (ng/mL)	Pre	1.2967	1.36697
None	PAI1 (ng/mL)	Post	0.834031	0.830824
None	PAI1 (ng/mL)	Follow_up	1.06756	1.17147
None	Peak expiratory flow (PEF)	Pre	9.4435	9.393
None	Peak expiratory flow (PEF)	Post	9.5725	9.389
None	Peak expiratory flow (PEF)	Follow_up	9.4615	9.3475
None	Plasminogen (%)	Pre	141.057	130.986
None	Plasminogen (%)	Post	144.415	139.726
None	Plasminogen (%)	Follow_up	137.589	133.251
None	Platelets (10e3/uL)	Pre	234.4	236.4
None	Platelets (10e3/uL)	Post	254.85	252.35
None	Platelets (10e3/uL)	Follow_up	233.45	233.55
None	QRS complexity (ms)	Pre	0.292154	0.31498
None	QRS complexity (ms)	Post	0.312225	0.350532
None	QRS complexity (ms)	Follow_up	0.306455	0.318977
None	duration of the QT interval (ms)	Pre	405.376	403.174
None	duration of the QT interval (ms)	Post	399.861	396.417
None	duration of the QT interval (ms)	Follow_up	411.943	409.364
None	heart rate corrected QT (QTc)	Pre	410.858	409.172
None	heart rate corrected QT (QTc)	Post	414.734	412.844
None	heart rate corrected QT (QTc)	Follow_up	413.333	412.195
None	RBC (10e3/uL)	Pre	4.591	4.6535
None	RBC (10e3/uL)	Post	4.604	4.6585
None	RBC (10e3/uL)	Follow_up	4.5815	4.586
None	SAA (ng/mL)	Pre	4244.9	2692.46
None	SAA (ng/mL)	Post	3719.93	2535.9
None	SAA (ng/mL)	Follow_up	3689.01	2753.55
None	SDNN index (SDNNI, ms)	Pre	92.05	97.95
None	SDNN index (SDNNI, ms)	Post	84.65	79.15
None	SDNN index (SDNNI, ms)	Follow_up	95.55	99.45
None	T wave (ms)	Pre	0.123039	0.127374
None	T wave (ms)	Post	0.109816	0.109571
None	T wave (ms)	Follow_up	0.125354	0.121066
None	TNFa (pg/mL)	Pre	2.06805	2.12116
None	TNFa (pg/mL)	Post	1.85827	1.86906
None	TNFa (pg/mL)	Follow_up	2.05481	2.11815
None	Triglycerides (mg/dL)	Pre	107.8	116.9
None	Triglycerides (mg/dL)	Post	125.95	122.3
None	Triglycerides (mg/dL)	Follow_up	94.75	96.3
None	VLDL (mg/dL)	Pre	21.65	23.35
None	VLDL (mg/dL)	Post	25.15	24.55
None	VLDL (mg/dL)	Follow_up	19	19.3
None	WBC (10e3/uL)	Pre	5.08	5.35
None	WBC (10e3/uL)	Post	6.675	7.165
None	WBC (10e3/uL)	Follow_up	5.155	5.245
None	Total number of NN intervals (pNN50)	Pre	306.65	308.4
None	Total number of NN intervals (pNN50)	Post	326.35	324.55
None	Total number of NN intervals (pNN50)	Follow_up	300.85	301.15
None	sICAM (ng/mL)	Pre	317.149	305.065
None	sICAM (ng/mL)	Post	306.245	326.503
None	sICAM (ng/mL)	Follow_up	294.492	304.531
None	sVCAM (ng/mL)	Pre	394.219	385.701
None	sVCAM (ng/mL)	Post	388.641	405.543
None	sVCAM (ng/mL)	Follow_up	378.937	379.887
None	tPA (ng/mL)	Pre	5.99149	5.68089
None	tPA (ng/mL)	Post	6.4836	6.59678
None	tPA (ng/mL)	Follow_up	6.31464	6.20004
None	vWF (%)	Pre	104.755	107.53
None	vWF (%)	Post	124.435	112.23
None	vWF (%)	Follow_up	104.125	110.925
Female	Basophils (%)	Pre	0.428571	0.428571
Female	Basophils (%)	Post	0.285714	0.142857
Female	Basophils (%)	Follow_up	0.428571	0.285714
Female	CRP (ng/mL)	Pre	3526.62	1684.62
Female	CRP (ng/mL)	Post	3290.08	1663.09
Female	CRP (ng/mL)	Follow_up	2768.09	1527.8
Female	Cholesterol (mg/dL)	Pre	167.143	165.714
Female	Cholesterol (mg/dL)	Post	170.857	169.571
Female	Cholesterol (mg/dL)	Follow_up	163.429	163.714
Female	D-Dimer (ng/mL)	Pre	252.59	274.336
Female	D-Dimer (ng/mL)	Post	263.163	276.709
Female	D-Dimer (ng/mL)	Follow_up	251.187	281.11
Female	Eosinophils (%)	Pre	2.71429	2.28571
Female	Eosinophils (%)	Post	1.57143	1.71429
Female	Eosinophils (%)	Follow_up	2.14286	2.28571
Female	Mid-expiratory flow rate (FEF25–75%)	Pre	4.01714	4.09857
Female	Mid-expiratory flow rate (FEF25–75%)	Post	4.20429	4.24286
Female	Mid-expiratory flow rate (FEF25–75%)	Follow_up	4.04714	4.23429
Female	Forced expiratory volume in 1s (FEV1)	Pre	3.72	3.69714
Female	Forced expiratory volume in 1s (FEV1)	Post	3.74714	3.73
Female	Forced expiratory volume in 1s (FEV1)	Follow_up	3.68286	3.71857
Female	FEV1/FVC	Pre	83.8571	84.4286
Female	FEV1/FVC	Post	85.5714	85.2857
Female	FEV1/FVC	Follow_up	84.2857	85.2857
Female	Forced vital capacity (FVC)	Pre	4.48571	4.40714
Female	Forced vital capacity (FVC)	Post	4.43429	4.40143
Female	Forced vital capacity (FVC)	Follow_up	4.41143	4.42429
Female	HDL (mg/dL)	Pre	56.2857	64.2857
Female	HDL (mg/dL)	Post	57.4286	66.1429
Female	HDL (mg/dL)	Follow_up	57.2857	65.4286
Female	HF/LF	Pre	1.00574	1.39092
Female	HF/LF	Post	0.985228	1.36313
Female	HF/LF	Follow_up	1.05329	1.76269
Female	High frequency (HF, 0.15–0.4Hz), normalized to account for changes in heart rate	Pre	40.4437	43.5225
Female	High frequency (HF, 0.15–0.4Hz), normalized to account for changes in heart rate	Post	38.6229	42.834
Female	High frequency (HF, 0.15–0.4Hz), normalized to account for changes in heart rate	Follow_up	39.3512	49.9273
Female	Hematocrit (%)	Pre	38.0143	39.1286
Female	Hematocrit (%)	Post	38.2429	38.4429
Female	Hematocrit (%)	Follow_up	38.1714	38.1857
Female	Hemoglobin (g/dL)	Pre	12.4857	12.7429
Female	Hemoglobin (g/dL)	Post	12.7286	12.7
Female	Hemoglobin (g/dL)	Follow_up	12.5571	12.4714
Female	IL1b (pg/mL)	Pre	0.211447	0.222853
Female	IL1b (pg/mL)	Post	0.210001	0.211178
Female	IL1b (pg/mL)	Follow_up	0.218452	0.20736
Female	IL6 (pg/mL)	Pre	0.688464	0.588993
Female	IL6 (pg/mL)	Post	0.801087	0.827632
Female	IL6 (pg/mL)	Follow_up	0.754378	0.514713
Female	IL8 (pg/mL)	Pre	4.49256	3.35451
Female	IL8 (pg/mL)	Post	3.59134	3.10374
Female	IL8 (pg/mL)	Follow_up	3.80938	3.1521
Female	LDH (IU/L)	Pre	142.286	146.571
Female	LDH (IU/L)	Post	154.143	155.571
Female	LDH (IU/L)	Follow_up	144.714	140.714
Female	LDL (mg/dL)	Pre	88.1429	79.5714
Female	LDL (mg/dL)	Post	88.4286	84
Female	LDL (mg/dL)	Follow_up	86.5714	81.4286
Female	Low frequency (LF, 0.04–0.15Hz), normalized to account for changes in heart rate	Pre	46.6577	44.064
Female	Low frequency (LF, 0.04–0.15Hz), normalized to account for changes in heart rate	Post	52.1461	45.1526
Female	Low frequency (LF, 0.04–0.15Hz), normalized to account for changes in heart rate	Follow_up	50.8824	39.8489
Female	Lymphocytes (%)	Pre	38.1429	33.2857
Female	Lymphocytes (%)	Post	34	31.4286
Female	Lymphocytes (%)	Follow_up	36.8571	33.5714
Female	Max heart rate (beats per minute)	Pre	85.5714	85.2857
Female	Max heart rate (beats per minute)	Post	83.4286	85
Female	Max heart rate (beats per minute)	Follow_up	85.2857	82.2857
Female	Mean heart rate (beats per minute)	Pre	62.8571	62.7143
Female	Mean heart rate (beats per minute)	Post	66.7143	62.8571
Female	Mean heart rate (beats per minute)	Follow_up	63.5714	63.2857
Female	Min heart rate (beats per minute)	Pre	50.5714	50.5714
Female	Min heart rate (beats per minute)	Post	54.7143	50.4286
Female	Min heart rate (beats per minute)	Follow_up	51	51.8571
Female	Monocytes (%)	Pre	9	7.85714
Female	Monocytes (%)	Post	7	7.42857
Female	Monocytes (%)	Follow_up	8.71429	8.57143
Female	Neutrophils (%)	Pre	49.7143	56.1429
Female	Neutrophils (%)	Post	57.1429	59.2857
Female	Neutrophils (%)	Follow_up	51.8571	55.2857
Female	P wave duration (ms)	Pre	0.140696	0.195141
Female	P wave duration (ms)	Post	0.127799	0.189791
Female	P wave duration (ms)	Follow_up	0.146301	0.183061
Female	PAI1 (ng/mL)	Pre	1.58902	1.36545
Female	PAI1 (ng/mL)	Post	1.05684	0.944762
Female	PAI1 (ng/mL)	Follow_up	1.12286	1.27002
Female	Peak expiratory flow (PEF)	Pre	8.31857	8.18571
Female	Peak expiratory flow (PEF)	Post	8.4	8.26429
Female	Peak expiratory flow (PEF)	Follow_up	8.25714	8.24857
Female	Plasminogen (%)	Pre	153.589	140.706
Female	Plasminogen (%)	Post	160.791	159.332
Female	Plasminogen (%)	Follow_up	145.236	144.412
Female	Platelets (10e3/uL)	Pre	224.143	238.143
Female	Platelets (10e3/uL)	Post	252.429	250
Female	Platelets (10e3/uL)	Follow_up	233	237.857
Female	QRS complexity (ms)	Pre	0.263314	0.280433
Female	QRS complexity (ms)	Post	0.281827	0.303356
Female	QRS complexity (ms)	Follow_up	0.282651	0.28036
Female	duration of the QT interval (ms)	Pre	412.119	409.522
Female	duration of the QT interval (ms)	Post	401.856	405.972
Female	duration of the QT interval (ms)	Follow_up	414.924	410.047
Female	heart rate corrected QT (QTc)	Pre	422.231	421.366
Female	heart rate corrected QT (QTc)	Post	430.208	422.765
Female	heart rate corrected QT (QTc)	Follow_up	425.889	420.755
Female	RBC (10e3/uL)	Pre	4.07429	4.23857
Female	RBC (10e3/uL)	Post	4.17143	4.19429
Female	RBC (10e3/uL)	Follow_up	4.12	4.15143
Female	SAA (ng/mL)	Pre	5256.92	3817.43
Female	SAA (ng/mL)	Post	4525.8	3691.67
Female	SAA (ng/mL)	Follow_up	4346.47	3809.89
Female	SDNN index (SDNNI, ms)	Pre	91.7143	93.7143
Female	SDNN index (SDNNI, ms)	Post	71.7143	92.1429
Female	SDNN index (SDNNI, ms)	Follow_up	97.4286	88.8571
Female	T wave (ms)	Pre	0.11441	0.134799
Female	T wave (ms)	Post	0.107703	0.113334
Female	T wave (ms)	Follow_up	0.124008	0.122936
Female	TNFa (pg/mL)	Pre	2.09564	2.03877
Female	TNFa (pg/mL)	Post	1.88358	1.78538
Female	TNFa (pg/mL)	Follow_up	2.12147	2.0299
Female	Triglycerides (mg/dL)	Pre	113	109.857
Female	Triglycerides (mg/dL)	Post	125.714	96.4286
Female	Triglycerides (mg/dL)	Follow_up	98.1429	83
Female	VLDL (mg/dL)	Pre	22.7143	21.8571
Female	VLDL (mg/dL)	Post	25	19.4286
Female	VLDL (mg/dL)	Follow_up	19.5714	16.8571
Female	WBC (10e3/uL)	Pre	5.08571	5.94286
Female	WBC (10e3/uL)	Post	6.82857	7.14286
Female	WBC (10e3/uL)	Follow_up	5.24286	5.47143
Female	Total number of NN intervals (pNN50)	Pre	315.857	315.429
Female	Total number of NN intervals (pNN50)	Post	333.714	316.286
Female	Total number of NN intervals (pNN50)	Follow_up	317.714	315
Female	sICAM (ng/mL)	Pre	326.151	303.731
Female	sICAM (ng/mL)	Post	308.733	322.578
Female	sICAM (ng/mL)	Follow_up	299.416	302.192
Female	sVCAM (ng/mL)	Pre	372.261	370.306
Female	sVCAM (ng/mL)	Post	362.393	387.429
Female	sVCAM (ng/mL)	Follow_up	353.715	360.128
Female	tPA (ng/mL)	Pre	6.54075	5.62063
Female	tPA (ng/mL)	Post	6.9405	6.79334
Female	tPA (ng/mL)	Follow_up	7.51196	6.5793
Female	vWF (%)	Pre	123.714	142.671
Female	vWF (%)	Post	156.957	142.957
Female	vWF (%)	Follow_up	122.029	134.571
Male	Basophils (%)	Pre	0.538462	0.461538
Male	Basophils (%)	Post	0.307692	0.384615
Male	Basophils (%)	Follow_up	0.384615	0.461538
Male	CRP (ng/mL)	Pre	1307.38	662.787
Male	CRP (ng/mL)	Post	1220.2	678.324
Male	CRP (ng/mL)	Follow_up	1026.36	717.278
Male	Cholesterol (mg/dL)	Pre	164.308	166.385
Male	Cholesterol (mg/dL)	Post	163	169.385
Male	Cholesterol (mg/dL)	Follow_up	156.308	159.846
Male	D-Dimer (ng/mL)	Pre	257.168	344.649
Male	D-Dimer (ng/mL)	Post	259.573	336.26
Male	D-Dimer (ng/mL)	Follow_up	279.978	292.899
Male	Eosinophils (%)	Pre	3.07692	2.76923
Male	Eosinophils (%)	Post	1.69231	1.46154
Male	Eosinophils (%)	Follow_up	3.30769	2.69231
Male	Mid-expiratory flow rate (FEF25–75%)	Pre	4.38462	4.33615
Male	Mid-expiratory flow rate (FEF25–75%)	Post	4.52923	4.42692
Male	Mid-expiratory flow rate (FEF25–75%)	Follow_up	4.34769	4.31615
Male	Forced expiratory volume in 1s (FEV1)	Pre	4.16154	4.17308
Male	Forced expiratory volume in 1s (FEV1)	Post	4.21231	4.17154
Male	Forced expiratory volume in 1s (FEV1)	Follow_up	4.13538	4.16154
Male	FEV1/FVC	Pre	82.3077	82.5385
Male	FEV1/FVC	Post	83.6923	83
Male	FEV1/FVC	Follow_up	82.2308	82.3846
Male	Forced vital capacity (FVC)	Pre	5.11154	5.10462
Male	Forced vital capacity (FVC)	Post	5.10615	5.07846
Male	Forced vital capacity (FVC)	Follow_up	5.10077	5.11231
Male	HDL (mg/dL)	Pre	58.4615	55.2308
Male	HDL (mg/dL)	Post	61.0769	57.3077
Male	HDL (mg/dL)	Follow_up	59.6154	55.0769
Male	HF/LF	Pre	0.782046	0.763872
Male	HF/LF	Post	0.777796	0.627084
Male	HF/LF	Follow_up	0.906691	0.846741
Male	High frequency (HF, 0.15–0.4Hz), normalized to account for changes in heart rate	Pre	38.7185	35.5024
Male	High frequency (HF, 0.15–0.4Hz), normalized to account for changes in heart rate	Post	35.3259	32.6932
Male	High frequency (HF, 0.15–0.4Hz), normalized to account for changes in heart rate	Follow_up	39.4344	37.3648
Male	Hematocrit (%)	Pre	43.9308	43.9231
Male	Hematocrit (%)	Post	43.1692	43.4308
Male	Hematocrit (%)	Follow_up	43.4538	43.1846
Male	Hemoglobin (g/dL)	Pre	14.7077	14.7615
Male	Hemoglobin (g/dL)	Post	14.7	14.8846
Male	Hemoglobin (g/dL)	Follow_up	14.6231	14.6692
Male	IL1b (pg/mL)	Pre	0.183343	0.181833
Male	IL1b (pg/mL)	Post	0.190994	0.183153
Male	IL1b (pg/mL)	Follow_up	0.180376	0.185524
Male	IL6 (pg/mL)	Pre	0.469312	0.485502
Male	IL6 (pg/mL)	Post	0.596203	0.605231
Male	IL6 (pg/mL)	Follow_up	0.463761	0.486452
Male	IL8 (pg/mL)	Pre	3.4101	3.42866
Male	IL8 (pg/mL)	Post	3.28569	3.11486
Male	IL8 (pg/mL)	Follow_up	3.13785	3.27791
Male	LDH (IU/L)	Pre	145.923	160.923
Male	LDH (IU/L)	Post	162.923	165.308
Male	LDH (IU/L)	Follow_up	151.615	146.462
Male	LDL (mg/dL)	Pre	84.7692	87
Male	LDL (mg/dL)	Post	76.6923	84.7692
Male	LDL (mg/dL)	Follow_up	78	84.1538
Male	Low frequency (LF, 0.04–0.15Hz), normalized to account for changes in heart rate	Pre	52.7072	52.9689
Male	Low frequency (LF, 0.04–0.15Hz), normalized to account for changes in heart rate	Post	53.2295	55.0636
Male	Low frequency (LF, 0.04–0.15Hz), normalized to account for changes in heart rate	Follow_up	52.4975	49.8089
Male	Lymphocytes (%)	Pre	38.9231	36.6923
Male	Lymphocytes (%)	Post	28	26.1538
Male	Lymphocytes (%)	Follow_up	37.5385	36.6154
Male	Max heart rate (beats per minute)	Pre	78.8462	81.9231
Male	Max heart rate (beats per minute)	Post	85.6923	84.7692
Male	Max heart rate (beats per minute)	Follow_up	76.3077	82.7692
Male	Mean heart rate (beats per minute)	Pre	60.1538	60.5385
Male	Mean heart rate (beats per minute)	Post	64.3077	65.6154
Male	Mean heart rate (beats per minute)	Follow_up	58.1538	58.6923
Male	Min heart rate (beats per minute)	Pre	47.0769	48.4615
Male	Min heart rate (beats per minute)	Post	48.3077	52.0769
Male	Min heart rate (beats per minute)	Follow_up	46.3077	46.4615
Male	Monocytes (%)	Pre	8.84615	9.38462
Male	Monocytes (%)	Post	7.61538	7.53846
Male	Monocytes (%)	Follow_up	8.46154	8.84615
Male	Neutrophils (%)	Pre	48.5385	50.5385
Male	Neutrophils (%)	Post	62.3846	64.3846
Male	Neutrophils (%)	Follow_up	50.2308	51.1538
Male	P wave duration (ms)	Pre	0.182016	0.17293
Male	P wave duration (ms)	Post	0.165292	0.17838
Male	P wave duration (ms)	Follow_up	0.161792	0.168164
Male	PAI1 (ng/mL)	Pre	1.13929	1.36779
Male	PAI1 (ng/mL)	Post	0.714057	0.769473
Male	PAI1 (ng/mL)	Follow_up	1.03778	1.1184
Male	Peak expiratory flow (PEF)	Pre	10.0492	10.0431
Male	Peak expiratory flow (PEF)	Post	10.2038	9.99462
Male	Peak expiratory flow (PEF)	Follow_up	10.11	9.93923
Male	Plasminogen (%)	Pre	134.31	125.751
Male	Plasminogen (%)	Post	135.598	129.169
Male	Plasminogen (%)	Follow_up	133.471	127.241
Male	Platelets (10e3/uL)	Pre	239.923	235.462
Male	Platelets (10e3/uL)	Post	256.154	253.615
Male	Platelets (10e3/uL)	Follow_up	233.692	231.231
Male	QRS complexity (ms)	Pre	0.307684	0.333582
Male	QRS complexity (ms)	Post	0.328593	0.375934
Male	QRS complexity (ms)	Follow_up	0.319273	0.339771
Male	duration of the QT interval (ms)	Pre	401.745	399.756
Male	duration of the QT interval (ms)	Post	398.786	391.273
Male	duration of the QT interval (ms)	Follow_up	410.339	408.997
Male	heart rate corrected QT (QTc)	Pre	404.734	402.607
Male	heart rate corrected QT (QTc)	Post	406.402	407.501
Male	heart rate corrected QT (QTc)	Follow_up	406.572	407.585
Male	RBC (10e3/uL)	Pre	4.86923	4.87692
Male	RBC (10e3/uL)	Post	4.83692	4.90846
Male	RBC (10e3/uL)	Follow_up	4.83	4.82
Male	SAA (ng/mL)	Pre	3699.96	2086.71
Male	SAA (ng/mL)	Post	3286	1913.57
Male	SAA (ng/mL)	Follow_up	3335	2184.75
Male	SDNN index (SDNNI, ms)	Pre	92.2308	100.231
Male	SDNN index (SDNNI, ms)	Post	91.6154	72.1538
Male	SDNN index (SDNNI, ms)	Follow_up	94.5385	105.154
Male	T wave (ms)	Pre	0.127685	0.123377
Male	T wave (ms)	Post	0.110954	0.107544
Male	T wave (ms)	Follow_up	0.126078	0.120059
Male	TNFa (pg/mL)	Pre	2.0532	2.16553
Male	TNFa (pg/mL)	Post	1.84464	1.91412
Male	TNFa (pg/mL)	Follow_up	2.01891	2.16568
Male	Triglycerides (mg/dL)	Pre	105	120.692
Male	Triglycerides (mg/dL)	Post	126.077	136.231
Male	Triglycerides (mg/dL)	Follow_up	92.9231	103.462
Male	VLDL (mg/dL)	Pre	21.0769	24.1538
Male	VLDL (mg/dL)	Post	25.2308	27.3077
Male	VLDL (mg/dL)	Follow_up	18.6923	20.6154
Male	WBC (10e3/uL)	Pre	5.07692	5.03077
Male	WBC (10e3/uL)	Post	6.59231	7.17692
Male	WBC (10e3/uL)	Follow_up	5.10769	5.12308
Male	Total number of NN intervals (pNN50)	Pre	301.692	304.615
Male	Total number of NN intervals (pNN50)	Post	322.385	329
Male	Total number of NN intervals (pNN50)	Follow_up	291.769	293.692
Male	sICAM (ng/mL)	Pre	312.302	305.783
Male	sICAM (ng/mL)	Post	304.906	328.616
Male	sICAM (ng/mL)	Follow_up	291.84	305.791
Male	sVCAM (ng/mL)	Pre	406.043	393.991
Male	sVCAM (ng/mL)	Post	402.774	415.297
Male	sVCAM (ng/mL)	Follow_up	392.518	390.526
Male	tPA (ng/mL)	Pre	5.69573	5.71333
Male	tPA (ng/mL)	Post	6.23758	6.49094
Male	tPA (ng/mL)	Follow_up	5.66993	5.97881
Male	vWF (%)	Pre	94.5462	88.6077
Male	vWF (%)	Post	106.923	95.6846
Male	vWF (%)	Follow_up	94.4846	98.1923
